# Supplementary material for: Developmental, Behavioral and Transcriptomic Changes in Zebrafish Embryos after Smoke Dye Exposure
Source: Toxics. 2022 Apr 22;10(5):210. doi: 10.3390/toxics10050210 (PMC9171585; doi:10.3390/toxics10050210)
Supplement: Supplementary file 1 [file toxics-10-00210-s001.zip]

Archive with 2 entries (2 files):
- smoke_dyes(SupplementalFileS3).zip
- supfiles S1and S2.zip
